# Supplementary material for: The Organogermanium Compound 3-(trihydroxygermyl)propanoic Acid Exerts Anti-Inflammatory Effects via Adenosine-NR4A2 Signaling
Source: Int J Mol Sci. 2025 Mar 9;26(6):2449. doi: 10.3390/ijms26062449 (PMC11941763; doi:10.3390/ijms26062449)
Supplement: Supplementary file 1 [file ijms-26-02449-s001.zip]

Archive with 1 entries (1 files):
- ijms-3512077-supplementary.pdf
